# Supplementary material for: Real-World Utilization of Palbociclib as First-Line Treatment for Canadian HR+/HER2− Women with Metastatic Breast Cancer: Results from PALCAN Study
Source: Curr Oncol. 2026 Jan 30;33(2):81. doi: 10.3390/curroncol33020081 (PMC12938961; doi:10.3390/curroncol33020081)
Supplement: Supplementary file 1 [file curroncol-33-00081-s001.zip]

Archive with 1 entries (1 files):
- curroncol-3963839-supplementary.pdf
